# Supplementary material for: Physicochemical Characteristics, Phenolic Profile, Antioxidant Potential, and Antimicrobial Activity of Bulgarian Summer Savory (Satureja hortensis L.)
Source: Curr Issues Mol Biol. 2025 Dec 10;47(12):1030. doi: 10.3390/cimb47121030 (PMC12731340; doi:10.3390/cimb47121030)
Supplement: Supplementary file 1 [file cimb-47-01030-s001.zip]

Archive with 1 entries (1 files):
- cimb-4016673-supplementary.pdf
